# Supplementary material for: Transcriptional and Post-Translational Roles of Calcineurin in Cationic Stress and Glycerol Biosynthesis in Cryptococcus neoformans
Source: J Fungi (Basel). 2024 Jul 30;10(8):531. doi: 10.3390/jof10080531 (PMC11355346; doi:10.3390/jof10080531)
Supplement: Supplementary file 1 [file jof-10-00531-s001.zip]

Archive with 1 entries (1 files):
- jof-3076507-supplementary.pdf
